# Supplementary material for: Taxonomy and biogeography of the Nearctic Raphia Hübner (Lepidoptera, Noctuidae, Raphiinae)
Source: Zookeys. 2014 Jun 27;(421):91–113. doi: 10.3897/zookeys.421.7517 (PMC4109472; doi:10.3897/zookeys.421.7517)
Supplement: XML Treatment for Raphia [file zookeys.421.7517-treatment1.xml]

<!DOCTYPE tp:taxon-treatment
  PUBLIC "-//TaxonX//DTD Taxonomic Treatment Publishing DTD v0 20100105//EN" "tax-treatment-NSO.dtd">
<tp:taxon-treatment xmlns:tp="http://www.plazi.org/taxpub"><tp:treatment-meta><kwd-group><label>Taxon classification</label><kwd><named-content content-type="kingdom">Animalia</named-content></kwd><kwd><named-content content-type="order">Lepidoptera</named-content></kwd><kwd><named-content content-type="family">Noctuidae</named-content></kwd></kwd-group><mixed-citation publication-type="journal"><person-group><name><surname>Schmidt</surname><given-names>B. Christian</given-names></name><name><surname>Anweiler</surname><given-names>Gary G.</given-names></name></person-group><article-title>Taxonomy and biogeography of the Nearctic <italic>Raphia</italic> Hübner (Lepidoptera, Noctuidae, Raphiinae)</article-title><source>Zookeys</source><day>27</day><month>6</month><year>2014</year><volume>2014</volume><issue>421</issue><fpage>91</fpage><lpage>113</lpage><pub-id pub-id-type="doi">10.3897/zookeys.421.7517</pub-id></mixed-citation></tp:treatment-meta><tp:nomenclature><tp:taxon-name>
                        <tp:taxon-name-part taxon-name-part-type="genus">Raphia</tp:taxon-name-part>
                    </tp:taxon-name><tp:taxon-authority>Hübner, [1821]</tp:taxon-authority><tp:nomenclature-citation-list><tp:nomenclature-citation><tp:taxon-name>Rhaphia</tp:taxon-name><comment> Agassiz, 1847. An unjustified emendation of <italic><tp:taxon-name>Raphia</tp:taxon-name></italic> Hübner, [1821].</comment></tp:nomenclature-citation><tp:nomenclature-citation><tp:taxon-name>Anodonta</tp:taxon-name><comment> Rambur, 1858. Type species: <italic><tp:taxon-name>Noctua hybris</tp:taxon-name></italic> Hübner, [1813], by monotypy. A junior homonym of <italic><tp:taxon-name>Anodonta</tp:taxon-name></italic> Lamarck, 1799 [Mollusca].</comment></tp:nomenclature-citation><tp:nomenclature-citation><tp:taxon-name>Certila</tp:taxon-name><comment> Walker, 1865. Type species: <italic><tp:taxon-name>Certila flexuosa</tp:taxon-name></italic> Walker, by monotypy. <italic><tp:taxon-name>Certila flexuosa</tp:taxon-name></italic> is a junior subjective synonym of <italic><tp:taxon-name>Raphia frater</tp:taxon-name></italic> Grote.</comment></tp:nomenclature-citation><tp:nomenclature-citation><tp:taxon-name>Saligena</tp:taxon-name><comment> Walker, 1865. Type species: <italic><tp:taxon-name>Saligena personata</tp:taxon-name></italic> Walker, 1865, by monotypy. <italic><tp:taxon-name>Saligena personata</tp:taxon-name></italic> is a junior subjective synonym of <italic><tp:taxon-name>Raphia frater</tp:taxon-name></italic> Grote.</comment></tp:nomenclature-citation></tp:nomenclature-citation-list></tp:nomenclature><tp:treatment-sec sec-type="Type species"><title>Type species.</title><p><italic><tp:taxon-name>Noctua hybris</tp:taxon-name></italic> Hübner, [1813] by subsequent designation by <xref ref-type="bibr" rid="B16">Grote (1874)</xref>.</p></tp:treatment-sec><ref-list><ref id="B16"><mixed-citation xmlns:xlink="http://www.w3.org/1999/xlink" xlink:type="simple"><person-group><name name-style="western"><surname>Grote</surname><given-names>AR</given-names></name></person-group> (<year>1874</year>) <article-title>List of the Noctuidae of North America.</article-title><source>Bulletin of the Buffalo Society of Natural Sciences</source><volume>2</volume>: <fpage>1</fpage>–<lpage>77</lpage>.</mixed-citation></ref></ref-list></tp:taxon-treatment>
