# Supplementary material for: Taxonomy and biogeography of the Nearctic Raphia Hübner (Lepidoptera, Noctuidae, Raphiinae)
Source: Zookeys. 2014 Jun 27;(421):91–113. doi: 10.3897/zookeys.421.7517 (PMC4109472; doi:10.3897/zookeys.421.7517)
Supplement: XML Treatment for Raphia frater frater [file zookeys.421.7517-treatment3.xml]

<!DOCTYPE tp:taxon-treatment
  PUBLIC "-//TaxonX//DTD Taxonomic Treatment Publishing DTD v0 20100105//EN" "tax-treatment-NSO.dtd">
<tp:taxon-treatment xmlns:tp="http://www.plazi.org/taxpub"><tp:treatment-meta><kwd-group><label>Taxon classification</label><kwd><named-content content-type="kingdom">Animalia</named-content></kwd><kwd><named-content content-type="order">Lepidoptera</named-content></kwd><kwd><named-content content-type="family">Noctuidae</named-content></kwd></kwd-group><mixed-citation publication-type="journal"><person-group><name><surname>Schmidt</surname><given-names>B. Christian</given-names></name><name><surname>Anweiler</surname><given-names>Gary G.</given-names></name></person-group><article-title>Taxonomy and biogeography of the Nearctic <italic>Raphia</italic> Hübner (Lepidoptera, Noctuidae, Raphiinae)</article-title><source>Zookeys</source><day>27</day><month>6</month><year>2014</year><volume>2014</volume><issue>421</issue><fpage>91</fpage><lpage>113</lpage><pub-id pub-id-type="doi">10.3897/zookeys.421.7517</pub-id></mixed-citation></tp:treatment-meta><tp:nomenclature><tp:taxon-name>
                        <tp:taxon-name-part taxon-name-part-type="genus">Raphia</tp:taxon-name-part>
                        <tp:taxon-name-part taxon-name-part-type="species">frater</tp:taxon-name-part>
                        <tp:taxon-name-part taxon-name-part-type="subspecies">frater</tp:taxon-name-part>
                    </tp:taxon-name><tp:taxon-authority>Grote</tp:taxon-authority><xref ref-type="fig" rid="F1">Figs 1f</xref><xref ref-type="fig" rid="F1">, 1g</xref><xref ref-type="fig" rid="F2">, 2</xref><xref ref-type="fig" rid="F3">, 3</xref><tp:nomenclature-citation-list><tp:nomenclature-citation><tp:taxon-name>Raphia frater</tp:taxon-name><comment> Grote, 1864</comment></tp:nomenclature-citation><tp:nomenclature-citation><tp:taxon-name>Saligena personata</tp:taxon-name><comment> Walker, 1865</comment></tp:nomenclature-citation></tp:nomenclature-citation-list></tp:nomenclature><tp:treatment-sec sec-type="Type material"><title>Type material.</title><!--PageBreak--><p><italic><tp:taxon-name>Raphia frater</tp:taxon-name></italic> Grote, 1864 – # 7675 [ANSP]. Type locality: Middle States [eastern USA]; here restricted to Mount Pocono, Monroe Co., Pennsylvania. <xref ref-type="bibr" rid="B15">Grote (1864)</xref> simply stated the type locality as “Middle States,” and no additional information is available on the holotype label data. We interpret this as referring to the region south of the New England States, and north of the southern States. Given the complex variation of North American <italic><tp:taxon-name>Raphia frater</tp:taxon-name></italic>, it is advisable to restrict the type locality. As Grote’s material likely originated from the eastern United States, we restrict the Type locality to Mount Pocono, Monroe Co., Pennsylvania, from which we examined typical <italic><tp:taxon-name>Raphia frater frater</tp:taxon-name></italic> specimens. <italic><tp:taxon-name>Raphia frater</tp:taxon-name></italic> and <italic><tp:taxon-name>Raphia abrupta</tp:taxon-name></italic> are the oldest available names for this species, and were published simultaneously. As first revisers, we designate <italic>frater</italic> as the senior name (ICZN, Article 24.2.2). Syn. <italic><tp:taxon-name>Saligena personata</tp:taxon-name></italic> Walker, 1865 - [BMNH]. Type locality: United States.</p></tp:treatment-sec><tp:treatment-sec sec-type="Diagnosis and description"><title>Diagnosis and description.</title><p>The nominal subspecies of <italic><tp:taxon-name>Raphia frater</tp:taxon-name></italic> typically has an even, powdery, dark grey forewing ground colour with all of the markings complete, consisting of the antemedial and postmedial band, and the orbicular, reniform and usually the claviform stigmas. Average forewing length is 16.3 mm (<italic>n</italic> = 9) in males, 18.6 mm in females (<italic>n</italic> = 9). The male hindwing is white with little or no dusting of black scales in the subterminal area, and with a pronounced, diffusely-edged black patch in the anal angle, this often with an adjacent black line formed by the terminus of the postmedial band; females usually have some fuscous scales on the hindwing, especially on a slight postmedial band. This subspecies generally lacks the form with contrastingly darker medio-anal and costal black patches that is prevalent in <italic><tp:taxon-name>Raphia frater coloradensis</tp:taxon-name></italic>, but it does occur rarely even in Atlantic Canada (<xref ref-type="fig" rid="F1">Fig. 1g</xref>). The yellowish-ochre forewing scales typical of <italic><tp:taxon-name>Raphia frater coloradensis</tp:taxon-name></italic> are absent. <italic><tp:taxon-name>Raphia frater abrupta</tp:taxon-name></italic> differs in having a more angulate and linear antemedial band, a paler grey and less powdery-appearing forewing, duskier hindwing, and smaller size. As discussed in the section on <italic><tp:taxon-name>Raphia frater</tp:taxon-name></italic>, geographically intermediate populations are extremely variable with respect to these traits, and are considered to be transitional between subspecies <italic>frater</italic> and <italic>coloradensis</italic>/<italic>abrupta</italic>, the only two subspecies abutting the range of <italic><tp:taxon-name>Raphia frater frater</tp:taxon-name></italic>.</p></tp:treatment-sec><tp:treatment-sec sec-type="Biology and distribution"><title>Biology and distribution.</title><p><italic><tp:taxon-name>Raphia frater frater</tp:taxon-name></italic> is primarily a boreal taxon, especially common in aspen (<italic><tp:taxon-name>Populus tremuloides</tp:taxon-name></italic> and <italic><tp:taxon-name>Populus grandidentata</tp:taxon-name></italic>) dominated forests and the Aspen Parkland ecoregion of the Prairie Provinces. In the East, it extends south of the Great Lakes region into Pennsylvania, Ohio and Indiana, but apparently not southward into the southern Appalachians, which are essentially devoid of <italic><tp:taxon-name>Raphia</tp:taxon-name></italic> records. The transition zone between <italic><tp:taxon-name>Raphia frater frater</tp:taxon-name></italic> and <italic><tp:taxon-name>Raphia frater abrupta</tp:taxon-name></italic> extends from Maryland westward roughly along the Ohio River Valley to east-central Missouri, then northwestward through the northern Great Plains. The southeastern range edge of <italic><tp:taxon-name>Raphia frater frater</tp:taxon-name></italic> is virtually identical to that of both trembling and bigtooth aspens (<xref ref-type="fig" rid="F2">Fig. 2</xref>). In the West, <italic><tp:taxon-name>Raphia frater frater</tp:taxon-name></italic> occurs south along mid-elevation mountain ranges of the Pacific Northwest into Washington, and southward along the Rocky Mountains. Specimens from high elevations in Colorado (Gilpin Co., 9500’) and New Mexico (Sangre de Cristo Mtns., 7900’) are of the typical <italic>frater</italic> phenotype, the <italic>coloradensis</italic> phenotypes occurring at lower elevations.</p></tp:treatment-sec><tp:treatment-sec><!--Section generated to contain objects referenced in tp:taxon-treatment.--><fig id="F1" position="float" orientation="portrait"><label>Figure 1.</label><caption><p>Geographic distribution and phenotypic variation of <italic><tp:taxon-name>Raphia frater</tp:taxon-name></italic> subspecies. Circles indicate specimens examined during this study: green – subsp. <italic>piazzi</italic>; pink – subsp. <italic>abrupta</italic>; black – subsp. <italic>frater</italic>; blue – subsp. <italic>coloradensis</italic>; yellow – subsp. <italic>cinderella</italic>. Multi-coloured circles indicate transitional populations and/or phenotypically intermediate specimens between respective subspecies. <bold>a</bold> <italic><tp:taxon-name>Raphia frater piazzi</tp:taxon-name></italic> (Zavallo Co., TX) <bold>b</bold> <italic><tp:taxon-name>Raphia frater abrupta</tp:taxon-name></italic> (Oktibeha Co., MS) <bold>c</bold> <italic><tp:taxon-name>Raphia frater abrupta</tp:taxon-name></italic> (Cottle Co., TX) <bold>d</bold> <italic><tp:taxon-name>Raphia frater abrupta</tp:taxon-name></italic> (Cottle Co., TX) <bold>e</bold> <italic><tp:taxon-name>Raphia frater abrupta</tp:taxon-name></italic> (Montgomery Co., MD) <bold>f, g</bold> <italic><tp:taxon-name>Raphia frater frater</tp:taxon-name></italic> (Edmunston, NB) <bold>h</bold> <italic><tp:taxon-name>Raphia frater abrupta</tp:taxon-name></italic> – <italic>frater</italic> intermediate (Anne Arundel Co., MD) <bold>i</bold> <italic><tp:taxon-name>Raphia frater abrupta</tp:taxon-name></italic> – <italic>frater</italic> – <italic>coloradensis</italic> intermediate from highly variable population in Cherry Co., NE <bold>j</bold> <italic><tp:taxon-name>Raphia frater coloradensis</tp:taxon-name></italic> (Alamosa Co., CO) <bold>k</bold> <italic><tp:taxon-name>Raphia frater coloradensis</tp:taxon-name></italic> (Milk River valley, AB) <bold>l</bold> <italic><tp:taxon-name>Raphia frater coloradensis</tp:taxon-name></italic> (Sanpete Co., UT) <bold>m</bold> <italic><tp:taxon-name>Raphia frater coloradensis</tp:taxon-name></italic> (Elko Co., NV) <bold>n</bold> <italic><tp:taxon-name>Raphia frater cinderella</tp:taxon-name></italic> (Ventura Co., CA) <bold>o, p</bold> <italic><tp:taxon-name>Raphia frater coloradensis</tp:taxon-name></italic> – <italic>frater</italic> intermediates (Chelan Co., WA) <bold>q</bold> <italic><tp:taxon-name>Raphia frater elbea</tp:taxon-name></italic> (Cochise Co., AZ) <bold>r</bold> <italic><tp:taxon-name>Raphia frater elbea</tp:taxon-name></italic> (San Juan Co., UT) <bold>s</bold> <italic><tp:taxon-name>Raphia frater elbea</tp:taxon-name></italic> (Santa Cruz Co., AZ). All specimens are males.</p></caption><graphic xmlns:xlink="http://www.w3.org/1999/xlink" xlink:href="zookeys-421-091-g001.jpg" position="float" orientation="portrait" xlink:type="simple"/></fig><fig id="F2" position="float" orientation="portrait"><label>Figure 2.</label><caption><p>Distribution of <italic><tp:taxon-name>Raphia frater</tp:taxon-name></italic> subspecies (circles) relative to range of <italic><tp:taxon-name>Populus</tp:taxon-name></italic> larval host plants (coloured shading) in eastern North America. Black circles - subsp. <italic>frater</italic>; white circles – subsp. <italic>abrupta</italic>; grey circles – subsp. <italic>piazzi</italic>; half-circles represent transitional populations and/or phenotypically intermediate specimens. Blue shading – combined ranges of <italic><tp:taxon-name>Populus tremuloides</tp:taxon-name></italic> and <italic><tp:taxon-name>Populus grandidentata</tp:taxon-name></italic>; yellow shading – <italic><tp:taxon-name>Populus deltoides</tp:taxon-name></italic>; range overlap depicted in green. <italic><tp:taxon-name>Populus</tp:taxon-name></italic> ranges adapted from <xref ref-type="bibr" rid="B44">USGS (2013)</xref>.</p></caption><graphic xmlns:xlink="http://www.w3.org/1999/xlink" xlink:href="zookeys-421-091-g002.jpg" position="float" orientation="portrait" xlink:type="simple"/></fig><fig id="F3" position="float" orientation="portrait"><label>Figure 3.</label><caption><p>Distribution of <italic><tp:taxon-name>Raphia frater</tp:taxon-name></italic> subspecies (circles) relative to range of <italic><tp:taxon-name>Populus</tp:taxon-name></italic> species (coloured shading) in western North America. Half-circles represent transitional populations and/or phenotypically intermediate specimens. Ranges for <italic><tp:taxon-name>Populus trichocarpa</tp:taxon-name></italic> + <italic><tp:taxon-name>Populus balsamifera</tp:taxon-name></italic> and <italic><tp:taxon-name>Populus angustifolia</tp:taxon-name></italic> + <italic><tp:taxon-name>Populus deltoides</tp:taxon-name></italic> are combined, with both <italic><tp:taxon-name>Populus balsamifera</tp:taxon-name></italic> and <italic><tp:taxon-name>Populus deltoides</tp:taxon-name></italic> occuring in Alberta – Montana (upper right). <italic><tp:taxon-name>Populus</tp:taxon-name></italic> ranges adapted from <xref ref-type="bibr" rid="B44">USGS (2013)</xref>.</p></caption><graphic xmlns:xlink="http://www.w3.org/1999/xlink" xlink:href="zookeys-421-091-g003.jpg" position="float" orientation="portrait" xlink:type="simple"/></fig></tp:treatment-sec><ref-list><ref id="B44"><mixed-citation xmlns:xlink="http://www.w3.org/1999/xlink" xlink:type="simple"><institution xlink:type="simple">USGS</institution> (<year>2013</year>) <source>Digital Representations of Tree Species Range Maps from “Atlas of United States Trees” by Elbert L.  Little, Jr. (and other publications)</source>. <ext-link ext-link-type="uri" xlink:href="http://esp.cr.usgs.gov/data/little/" xlink:type="simple">http://esp.cr.usgs.gov/data/little/</ext-link><date-in-citation content-type="access-date">[accessed 10 November 2010]</date-in-citation></mixed-citation></ref><ref id="B15"><mixed-citation xmlns:xlink="http://www.w3.org/1999/xlink" xlink:type="simple"><person-group><name name-style="western"><surname>Grote</surname><given-names>AR</given-names></name></person-group> (<year>1864</year>) <article-title>Descriptions of North American Lepidoptera – no. 2.</article-title><source>Proceedings of the Entomological Society of Philadelphia</source><volume>2</volume>: <fpage>433</fpage>–<lpage>441</lpage>.</mixed-citation></ref></ref-list></tp:taxon-treatment>
