# Supplementary material for: Taxonomy and biogeography of the Nearctic Raphia Hübner (Lepidoptera, Noctuidae, Raphiinae)
Source: Zookeys. 2014 Jun 27;(421):91–113. doi: 10.3897/zookeys.421.7517 (PMC4109472; doi:10.3897/zookeys.421.7517)
Supplement: XML Treatment for Raphia frater abrupta [file zookeys.421.7517-treatment4.xml]

<!DOCTYPE tp:taxon-treatment
  PUBLIC "-//TaxonX//DTD Taxonomic Treatment Publishing DTD v0 20100105//EN" "tax-treatment-NSO.dtd">
<tp:taxon-treatment xmlns:tp="http://www.plazi.org/taxpub"><tp:treatment-meta><kwd-group><label>Taxon classification</label><kwd><named-content content-type="kingdom">Animalia</named-content></kwd><kwd><named-content content-type="order">Lepidoptera</named-content></kwd><kwd><named-content content-type="family">Noctuidae</named-content></kwd></kwd-group><mixed-citation publication-type="journal"><person-group><name><surname>Schmidt</surname><given-names>B. Christian</given-names></name><name><surname>Anweiler</surname><given-names>Gary G.</given-names></name></person-group><article-title>Taxonomy and biogeography of the Nearctic <italic>Raphia</italic> Hübner (Lepidoptera, Noctuidae, Raphiinae)</article-title><source>Zookeys</source><day>27</day><month>6</month><year>2014</year><volume>2014</volume><issue>421</issue><fpage>91</fpage><lpage>113</lpage><pub-id pub-id-type="doi">10.3897/zookeys.421.7517</pub-id></mixed-citation></tp:treatment-meta><tp:nomenclature><tp:taxon-name>
                        <tp:taxon-name-part taxon-name-part-type="genus">Raphia</tp:taxon-name-part>
                        <tp:taxon-name-part taxon-name-part-type="species">frater</tp:taxon-name-part>
                        <tp:taxon-name-part taxon-name-part-type="subspecies">abrupta</tp:taxon-name-part>
                    </tp:taxon-name><tp:taxon-authority>Grote</tp:taxon-authority><tp:taxon-status xmlns:xlink="http://www.w3.org/1999/xlink" xlink:type="simple">stat. n.</tp:taxon-status><xref ref-type="fig" rid="F1">Figs 1b–e</xref><xref ref-type="fig" rid="F2">, 2</xref><tp:nomenclature-citation-list><tp:nomenclature-citation><tp:taxon-name>Raphia abrupta</tp:taxon-name><comment> Grote, 1864</comment></tp:nomenclature-citation><tp:nomenclature-citation><tp:taxon-name>Certila flexuosa</tp:taxon-name><comment> Walker, 1865</comment></tp:nomenclature-citation><!--PageBreak--></tp:nomenclature-citation-list></tp:nomenclature><tp:treatment-sec sec-type="Type material"><title>Type material.</title><p><italic><tp:taxon-name>Raphia abrupta</tp:taxon-name></italic> - female holotype # 7675 [ANSP]. Type locality: not given; here restricted to Sycamore Landing, Seneca, Montgomery Co., Maryland. The female type bears no locality or collector label data, and since this is a widespread, geographically variable taxon, we restrict the type locality to Sycamore Landing, Seneca, Montgomery Co., Maryland; a series in USNM from this locality, collected by D. C. Ferguson, is phenotypically more similar to the female type than specimens from the Great Plains; it is also more likley that the holotype originated from the eastern US rather than the Great Plains, which were not well collected in the mid 1800’s.</p><p><italic><tp:taxon-name>Certila flexuosa</tp:taxon-name></italic> Walker - [BMNH; not examined]. Type locality: North America.</p></tp:treatment-sec><tp:treatment-sec sec-type="Diagnosis and description"><title>Diagnosis and description.</title><p><italic><tp:taxon-name>Raphia frater abrupta</tp:taxon-name></italic> replaces <italic><tp:taxon-name>Raphia frater frater</tp:taxon-name></italic> from the central Great Plains eastward to the mid-Atlantic seaboard, and southward to eastern Texas and Florida. It is on average smaller with a more evenly-coloured forewing, a more linear, angulate antemedial band and a fuscous hindwing. Average forewing length is 13.7 mm (<italic>n</italic> = 9) in males, 15.2 mm in females (<italic>n</italic> = 9). The thoracic collar is often darker than the dorsal thorax, not concolorous as in <italic><tp:taxon-name>Raphia frater frater</tp:taxon-name></italic>. The wing facies of subspecies <italic>abrupta</italic> is in many ways intermediate between <italic><tp:taxon-name>Raphia frater piazzi</tp:taxon-name></italic> of central and southern Texas and <italic><tp:taxon-name>Raphia frater frater</tp:taxon-name></italic> to the north, but the exact nature of the interface between <italic>abrupta</italic> and <italic>piazzi</italic> in Texas remains unstudied.</p></tp:treatment-sec><tp:treatment-sec sec-type="Biology and distribution"><title>Biology and distribution.</title><p>Subspecies <italic>abrupta</italic> occurs south of the range of the aspen species favoured by <italic><tp:taxon-name>Raphia frater frater</tp:taxon-name></italic> larvae, and its riparian haunts suggest it feeds on eastern cottonwood (<italic><tp:taxon-name>Populus deltoides</tp:taxon-name></italic>), the only <italic><tp:taxon-name>Populus</tp:taxon-name></italic> species in much of its range. Swamp cottonwood (<italic><tp:taxon-name>Populus heterophylla</tp:taxon-name></italic>) and willows (<italic><tp:taxon-name>Salix</tp:taxon-name></italic> spp.) may also be suitable hosts. This subspecies is apparently rare on the Atlantic seaboard and absent altogether in the Appalachians. We examined only a single historical specimen from New Jersey (Trenton), with records north of there assignable to <italic><tp:taxon-name>Raphia frater frater</tp:taxon-name></italic>. All Ohio records were attributed to <italic><tp:taxon-name>Raphia frater frater</tp:taxon-name></italic> by <xref ref-type="bibr" rid="B36">Rings et al. (1992)</xref>, although specimens with a pale grey forewing and dusky hindwing, traits of the <italic>abrupta</italic> phenotype, rarely occur as far north as southernmost Ontario (Toronto) and southeastern Minnesota (Fillmore Co.).</p></tp:treatment-sec><tp:treatment-sec><!--Section generated to contain objects referenced in tp:taxon-treatment.--><fig id="F1" position="float" orientation="portrait"><label>Figure 1.</label><caption><p>Geographic distribution and phenotypic variation of <italic><tp:taxon-name>Raphia frater</tp:taxon-name></italic> subspecies. Circles indicate specimens examined during this study: green – subsp. <italic>piazzi</italic>; pink – subsp. <italic>abrupta</italic>; black – subsp. <italic>frater</italic>; blue – subsp. <italic>coloradensis</italic>; yellow – subsp. <italic>cinderella</italic>. Multi-coloured circles indicate transitional populations and/or phenotypically intermediate specimens between respective subspecies. <bold>a</bold> <italic><tp:taxon-name>Raphia frater piazzi</tp:taxon-name></italic> (Zavallo Co., TX) <bold>b</bold> <italic><tp:taxon-name>Raphia frater abrupta</tp:taxon-name></italic> (Oktibeha Co., MS) <bold>c</bold> <italic><tp:taxon-name>Raphia frater abrupta</tp:taxon-name></italic> (Cottle Co., TX) <bold>d</bold> <italic><tp:taxon-name>Raphia frater abrupta</tp:taxon-name></italic> (Cottle Co., TX) <bold>e</bold> <italic><tp:taxon-name>Raphia frater abrupta</tp:taxon-name></italic> (Montgomery Co., MD) <bold>f, g</bold> <italic><tp:taxon-name>Raphia frater frater</tp:taxon-name></italic> (Edmunston, NB) <bold>h</bold> <italic><tp:taxon-name>Raphia frater abrupta</tp:taxon-name></italic> – <italic>frater</italic> intermediate (Anne Arundel Co., MD) <bold>i</bold> <italic><tp:taxon-name>Raphia frater abrupta</tp:taxon-name></italic> – <italic>frater</italic> – <italic>coloradensis</italic> intermediate from highly variable population in Cherry Co., NE <bold>j</bold> <italic><tp:taxon-name>Raphia frater coloradensis</tp:taxon-name></italic> (Alamosa Co., CO) <bold>k</bold> <italic><tp:taxon-name>Raphia frater coloradensis</tp:taxon-name></italic> (Milk River valley, AB) <bold>l</bold> <italic><tp:taxon-name>Raphia frater coloradensis</tp:taxon-name></italic> (Sanpete Co., UT) <bold>m</bold> <italic><tp:taxon-name>Raphia frater coloradensis</tp:taxon-name></italic> (Elko Co., NV) <bold>n</bold> <italic><tp:taxon-name>Raphia frater cinderella</tp:taxon-name></italic> (Ventura Co., CA) <bold>o, p</bold> <italic><tp:taxon-name>Raphia frater coloradensis</tp:taxon-name></italic> – <italic>frater</italic> intermediates (Chelan Co., WA) <bold>q</bold> <italic><tp:taxon-name>Raphia frater elbea</tp:taxon-name></italic> (Cochise Co., AZ) <bold>r</bold> <italic><tp:taxon-name>Raphia frater elbea</tp:taxon-name></italic> (San Juan Co., UT) <bold>s</bold> <italic><tp:taxon-name>Raphia frater elbea</tp:taxon-name></italic> (Santa Cruz Co., AZ). All specimens are males.</p></caption><graphic xmlns:xlink="http://www.w3.org/1999/xlink" xlink:href="zookeys-421-091-g001.jpg" position="float" orientation="portrait" xlink:type="simple"/></fig><fig id="F2" position="float" orientation="portrait"><label>Figure 2.</label><caption><p>Distribution of <italic><tp:taxon-name>Raphia frater</tp:taxon-name></italic> subspecies (circles) relative to range of <italic><tp:taxon-name>Populus</tp:taxon-name></italic> larval host plants (coloured shading) in eastern North America. Black circles - subsp. <italic>frater</italic>; white circles – subsp. <italic>abrupta</italic>; grey circles – subsp. <italic>piazzi</italic>; half-circles represent transitional populations and/or phenotypically intermediate specimens. Blue shading – combined ranges of <italic><tp:taxon-name>Populus tremuloides</tp:taxon-name></italic> and <italic><tp:taxon-name>Populus grandidentata</tp:taxon-name></italic>; yellow shading – <italic><tp:taxon-name>Populus deltoides</tp:taxon-name></italic>; range overlap depicted in green. <italic><tp:taxon-name>Populus</tp:taxon-name></italic> ranges adapted from <xref ref-type="bibr" rid="B44">USGS (2013)</xref>.</p></caption><graphic xmlns:xlink="http://www.w3.org/1999/xlink" xlink:href="zookeys-421-091-g002.jpg" position="float" orientation="portrait" xlink:type="simple"/></fig></tp:treatment-sec><ref-list><ref id="B44"><mixed-citation xmlns:xlink="http://www.w3.org/1999/xlink" xlink:type="simple"><institution xlink:type="simple">USGS</institution> (<year>2013</year>) <source>Digital Representations of Tree Species Range Maps from “Atlas of United States Trees” by Elbert L.  Little, Jr. (and other publications)</source>. <ext-link ext-link-type="uri" xlink:href="http://esp.cr.usgs.gov/data/little/" xlink:type="simple">http://esp.cr.usgs.gov/data/little/</ext-link><date-in-citation content-type="access-date">[accessed 10 November 2010]</date-in-citation></mixed-citation></ref><ref id="B36"><mixed-citation xmlns:xlink="http://www.w3.org/1999/xlink" xlink:type="simple"><person-group><name name-style="western"><surname>Rings</surname><given-names>RW</given-names></name><name name-style="western"><surname>Metzler</surname><given-names>EH</given-names></name><name name-style="western"><surname>Arnold</surname><given-names>FJ</given-names></name><name name-style="western"><surname>Harris</surname><given-names>DH</given-names></name></person-group> (<year>1992</year>) <article-title>The owlet moths of Ohio Order Lepidoptera Family Noctuidae.</article-title><source>Ohio Biological Survey Bulletin</source>, <series>New Series</series><volume>9</volume>(<issue>2</issue>): <fpage>1</fpage>–<lpage>219</lpage>. [pl. 1–16]</mixed-citation></ref></ref-list></tp:taxon-treatment>
