# Supplementary material for: Taxonomy and biogeography of the Nearctic Raphia Hübner (Lepidoptera, Noctuidae, Raphiinae)
Source: Zookeys. 2014 Jun 27;(421):91–113. doi: 10.3897/zookeys.421.7517 (PMC4109472; doi:10.3897/zookeys.421.7517)
Supplement: XML Treatment for Raphia frater piazzi [file zookeys.421.7517-treatment5.xml]

<!DOCTYPE tp:taxon-treatment
  PUBLIC "-//TaxonX//DTD Taxonomic Treatment Publishing DTD v0 20100105//EN" "tax-treatment-NSO.dtd">
<tp:taxon-treatment xmlns:tp="http://www.plazi.org/taxpub"><tp:treatment-meta><kwd-group><label>Taxon classification</label><kwd><named-content content-type="kingdom">Animalia</named-content></kwd><kwd><named-content content-type="order">Lepidoptera</named-content></kwd><kwd><named-content content-type="family">Noctuidae</named-content></kwd></kwd-group><mixed-citation publication-type="journal"><person-group><name><surname>Schmidt</surname><given-names>B. Christian</given-names></name><name><surname>Anweiler</surname><given-names>Gary G.</given-names></name></person-group><article-title>Taxonomy and biogeography of the Nearctic <italic>Raphia</italic> Hübner (Lepidoptera, Noctuidae, Raphiinae)</article-title><source>Zookeys</source><day>27</day><month>6</month><year>2014</year><volume>2014</volume><issue>421</issue><fpage>91</fpage><lpage>113</lpage><pub-id pub-id-type="doi">10.3897/zookeys.421.7517</pub-id></mixed-citation></tp:treatment-meta><tp:nomenclature><tp:taxon-name>
                        <tp:taxon-name-part taxon-name-part-type="genus">Raphia</tp:taxon-name-part>
                        <tp:taxon-name-part taxon-name-part-type="species">frater</tp:taxon-name-part>
                        <tp:taxon-name-part taxon-name-part-type="subspecies">piazzi</tp:taxon-name-part>
                    </tp:taxon-name><tp:taxon-authority>Hill</tp:taxon-authority><xref ref-type="fig" rid="F1">Figs 1a</xref><xref ref-type="fig" rid="F2">, 2</xref><tp:nomenclature-citation-list><tp:nomenclature-citation><tp:taxon-name>Paphia</tp:taxon-name><comment> [sic] <italic>piazzi</italic> Hill, 1927.</comment></tp:nomenclature-citation></tp:nomenclature-citation-list></tp:nomenclature><tp:treatment-sec sec-type="Type material"><title>Type material.</title><p>Holotype male [USNM]. Type locality: Brownsville, Texas [USA].</p></tp:treatment-sec><tp:treatment-sec sec-type="Diagnosis and description"><title>Diagnosis and description.</title><!--PageBreak--><p><italic><tp:taxon-name>Raphia frater piazzi</tp:taxon-name></italic> is the least-known member of the group with a restricted distribution in central and southern Texas. Most similar in size and facies to <italic><tp:taxon-name>Raphia frater abrupta</tp:taxon-name></italic>, it is distinguished from that subspecies by the paler, more evenly grey forewing with sharper transverse lines than in <italic><tp:taxon-name>Raphia frater abrupta</tp:taxon-name></italic>. The biology and biogeographic relationship to <italic><tp:taxon-name>Raphia frater abrupta</tp:taxon-name></italic>, which occurs to the northeast of <italic>piazzi’s</italic> range, is not known, and very few specimens of this taxon are present in collections. An additional enigma is whether or not Rio Grande <italic>piazzi</italic> populations interact with the vastly-different looking Sonoran <italic><tp:taxon-name>Raphia frater elbea</tp:taxon-name></italic>.</p></tp:treatment-sec><tp:treatment-sec sec-type="Biology and distribution"><title>Biology and distribution.</title><p>Described from southernmost Texas, this subspecies is otherwise known only from the Edwards Plateau region; a single specimen from Sinton County to the southeast is phenotypically intermediate between <italic>abrupta</italic> and <italic>piazzi</italic>, but clearly more field work is needed to establish the limits of both subspecies. mtDNA barcode data of three <italic>piazzi</italic> specimens (Sinton Co. and Zavalla Co.) are very similar to the haplotypes of <italic><tp:taxon-name>Raphia frater abrupta</tp:taxon-name></italic>, <italic><tp:taxon-name>Raphia frater frater</tp:taxon-name></italic>, and <italic><tp:taxon-name>Raphia frater coloradensis</tp:taxon-name></italic>.</p></tp:treatment-sec><tp:treatment-sec sec-type="Remarks"><title>Remarks.</title><p>We were unable to obtain DNA sequence from topotypical specimens of <italic>piazzi</italic> from the lower Rio Grande near Brownsville, Texas. The unique haplotype of the Edwards Plateau specimens (<xref ref-type="fig" rid="F4">Fig. 4</xref>) may represent nominal <italic>piazzi</italic>, but could equally represent a unique genetic lineage from the Edwards Plateau, with its unique fauna much of which is not shared with the Rio Grande fauna.</p></tp:treatment-sec><tp:treatment-sec><!--Section generated to contain objects referenced in tp:taxon-treatment.--><fig id="F1" position="float" orientation="portrait"><label>Figure 1.</label><caption><p>Geographic distribution and phenotypic variation of <italic><tp:taxon-name>Raphia frater</tp:taxon-name></italic> subspecies. Circles indicate specimens examined during this study: green – subsp. <italic>piazzi</italic>; pink – subsp. <italic>abrupta</italic>; black – subsp. <italic>frater</italic>; blue – subsp. <italic>coloradensis</italic>; yellow – subsp. <italic>cinderella</italic>. Multi-coloured circles indicate transitional populations and/or phenotypically intermediate specimens between respective subspecies. <bold>a</bold> <italic><tp:taxon-name>Raphia frater piazzi</tp:taxon-name></italic> (Zavallo Co., TX) <bold>b</bold> <italic><tp:taxon-name>Raphia frater abrupta</tp:taxon-name></italic> (Oktibeha Co., MS) <bold>c</bold> <italic><tp:taxon-name>Raphia frater abrupta</tp:taxon-name></italic> (Cottle Co., TX) <bold>d</bold> <italic><tp:taxon-name>Raphia frater abrupta</tp:taxon-name></italic> (Cottle Co., TX) <bold>e</bold> <italic><tp:taxon-name>Raphia frater abrupta</tp:taxon-name></italic> (Montgomery Co., MD) <bold>f, g</bold> <italic><tp:taxon-name>Raphia frater frater</tp:taxon-name></italic> (Edmunston, NB) <bold>h</bold> <italic><tp:taxon-name>Raphia frater abrupta</tp:taxon-name></italic> – <italic>frater</italic> intermediate (Anne Arundel Co., MD) <bold>i</bold> <italic><tp:taxon-name>Raphia frater abrupta</tp:taxon-name></italic> – <italic>frater</italic> – <italic>coloradensis</italic> intermediate from highly variable population in Cherry Co., NE <bold>j</bold> <italic><tp:taxon-name>Raphia frater coloradensis</tp:taxon-name></italic> (Alamosa Co., CO) <bold>k</bold> <italic><tp:taxon-name>Raphia frater coloradensis</tp:taxon-name></italic> (Milk River valley, AB) <bold>l</bold> <italic><tp:taxon-name>Raphia frater coloradensis</tp:taxon-name></italic> (Sanpete Co., UT) <bold>m</bold> <italic><tp:taxon-name>Raphia frater coloradensis</tp:taxon-name></italic> (Elko Co., NV) <bold>n</bold> <italic><tp:taxon-name>Raphia frater cinderella</tp:taxon-name></italic> (Ventura Co., CA) <bold>o, p</bold> <italic><tp:taxon-name>Raphia frater coloradensis</tp:taxon-name></italic> – <italic>frater</italic> intermediates (Chelan Co., WA) <bold>q</bold> <italic><tp:taxon-name>Raphia frater elbea</tp:taxon-name></italic> (Cochise Co., AZ) <bold>r</bold> <italic><tp:taxon-name>Raphia frater elbea</tp:taxon-name></italic> (San Juan Co., UT) <bold>s</bold> <italic><tp:taxon-name>Raphia frater elbea</tp:taxon-name></italic> (Santa Cruz Co., AZ). All specimens are males.</p></caption><graphic xmlns:xlink="http://www.w3.org/1999/xlink" xlink:href="zookeys-421-091-g001.jpg" position="float" orientation="portrait" xlink:type="simple"/></fig><fig id="F2" position="float" orientation="portrait"><label>Figure 2.</label><caption><p>Distribution of <italic><tp:taxon-name>Raphia frater</tp:taxon-name></italic> subspecies (circles) relative to range of <italic><tp:taxon-name>Populus</tp:taxon-name></italic> larval host plants (coloured shading) in eastern North America. Black circles - subsp. <italic>frater</italic>; white circles – subsp. <italic>abrupta</italic>; grey circles – subsp. <italic>piazzi</italic>; half-circles represent transitional populations and/or phenotypically intermediate specimens. Blue shading – combined ranges of <italic><tp:taxon-name>Populus tremuloides</tp:taxon-name></italic> and <italic><tp:taxon-name>Populus grandidentata</tp:taxon-name></italic>; yellow shading – <italic><tp:taxon-name>Populus deltoides</tp:taxon-name></italic>; range overlap depicted in green. <italic><tp:taxon-name>Populus</tp:taxon-name></italic> ranges adapted from <xref ref-type="bibr" rid="B44">USGS (2013)</xref>.</p></caption><graphic xmlns:xlink="http://www.w3.org/1999/xlink" xlink:href="zookeys-421-091-g002.jpg" position="float" orientation="portrait" xlink:type="simple"/></fig><fig id="F4" position="float" orientation="portrait"><label>Figure 4.</label><caption><p>Neighbour-joining tree and associated sampling sites of mtDNA barcode haplotypes in <italic><tp:taxon-name>Raphia frater</tp:taxon-name></italic>. Haplogroup colour corresponds to that of sampling sites. Subspecies assignment based on morphology and sample size is indicated for each haplogroup. Width of triangles is proportional to number of haplotypes, height represents maximum divergence within haplogroup.</p></caption><graphic xmlns:xlink="http://www.w3.org/1999/xlink" xlink:href="zookeys-421-091-g004.jpg" position="float" orientation="portrait" xlink:type="simple"/></fig></tp:treatment-sec><ref-list><ref id="B44"><mixed-citation xmlns:xlink="http://www.w3.org/1999/xlink" xlink:type="simple"><institution xlink:type="simple">USGS</institution> (<year>2013</year>) <source>Digital Representations of Tree Species Range Maps from “Atlas of United States Trees” by Elbert L.  Little, Jr. (and other publications)</source>. <ext-link ext-link-type="uri" xlink:href="http://esp.cr.usgs.gov/data/little/" xlink:type="simple">http://esp.cr.usgs.gov/data/little/</ext-link><date-in-citation content-type="access-date">[accessed 10 November 2010]</date-in-citation></mixed-citation></ref></ref-list></tp:taxon-treatment>
