# Supplementary material for: Taxonomy and biogeography of the Nearctic Raphia Hübner (Lepidoptera, Noctuidae, Raphiinae)
Source: Zookeys. 2014 Jun 27;(421):91–113. doi: 10.3897/zookeys.421.7517 (PMC4109472; doi:10.3897/zookeys.421.7517)
Supplement: XML Treatment for Raphia frater coloradensis [file zookeys.421.7517-treatment6.xml]

<!DOCTYPE tp:taxon-treatment
  PUBLIC "-//TaxonX//DTD Taxonomic Treatment Publishing DTD v0 20100105//EN" "tax-treatment-NSO.dtd">
<tp:taxon-treatment xmlns:tp="http://www.plazi.org/taxpub"><tp:treatment-meta><kwd-group><label>Taxon classification</label><kwd><named-content content-type="kingdom">Animalia</named-content></kwd><kwd><named-content content-type="order">Lepidoptera</named-content></kwd><kwd><named-content content-type="family">Noctuidae</named-content></kwd></kwd-group><mixed-citation publication-type="journal"><person-group><name><surname>Schmidt</surname><given-names>B. Christian</given-names></name><name><surname>Anweiler</surname><given-names>Gary G.</given-names></name></person-group><article-title>Taxonomy and biogeography of the Nearctic <italic>Raphia</italic> Hübner (Lepidoptera, Noctuidae, Raphiinae)</article-title><source>Zookeys</source><day>27</day><month>6</month><year>2014</year><volume>2014</volume><issue>421</issue><fpage>91</fpage><lpage>113</lpage><pub-id pub-id-type="doi">10.3897/zookeys.421.7517</pub-id></mixed-citation></tp:treatment-meta><tp:nomenclature><tp:taxon-name>
                        <tp:taxon-name-part taxon-name-part-type="genus">Raphia</tp:taxon-name-part>
                        <tp:taxon-name-part taxon-name-part-type="species">frater</tp:taxon-name-part>
                        <tp:taxon-name-part taxon-name-part-type="subspecies">coloradensis</tp:taxon-name-part>
                    </tp:taxon-name><tp:taxon-authority>Putnam-Cramer</tp:taxon-authority><tp:taxon-status xmlns:xlink="http://www.w3.org/1999/xlink" xlink:type="simple">stat. r.</tp:taxon-status><xref ref-type="fig" rid="F1">Figs 1j–m</xref><xref ref-type="fig" rid="F1">, 1o</xref><xref ref-type="fig" rid="F3">, 3</xref><tp:nomenclature-citation-list><tp:nomenclature-citation><tp:taxon-name>Raphia frater</tp:taxon-name><comment> var. <italic>coloradensis</italic> Putnam-Cramer, 1886</comment></tp:nomenclature-citation><tp:nomenclature-citation><tp:taxon-name>Raphia pallula</tp:taxon-name><comment> H. Edwards, 1886, <bold>syn. nov.</bold></comment></tp:nomenclature-citation></tp:nomenclature-citation-list></tp:nomenclature><tp:treatment-sec sec-type="Type material"><title>Type material.</title><p><italic><tp:taxon-name>Raphia frater</tp:taxon-name></italic> var. <italic>coloradensis</italic> - Neotype female, here designated [CNC]. Type locality: Deer Creek Cyn. Park, <named-content xmlns:xlink="http://www.w3.org/1999/xlink" content-type="dwc:verbatimCoordinates" xlink:type="simple">39°33.18'N, 105°08.49'W</named-content>, 5950’, SW Littleton, Jefferson Co., Colorado. None of the original types, three males and four females “taken in Colorado by D. Bruce,” could be located and are presumed lost. The primary type of <italic><tp:taxon-name>Xylena thoracica</tp:taxon-name></italic> Putnam-Cramer, the only other noctuid named by Putnam-Cramer, is housed at USNM. Prior to 1886, D. Bruce collected in the mountains and foothills near Denver (<xref ref-type="bibr" rid="B4">Brown 1966</xref>), and we accordingly select a specimen from the same region to designate as <bold>neotype:</bold> “Colorado: Jefferson Co. / <named-content xmlns:xlink="http://www.w3.org/1999/xlink" content-type="dwc:verbatimCoordinates" xlink:type="simple">39°33.18'N, 105°08.49'W</named-content> / Deer Creek Cyn. Park / SW Littleton, w of hogback / 16–17 June 2008, 5950’ elev / riparian area s. of road / leg: Chuck Harp uv trap”; “Neotype / <italic><tp:taxon-name>Raphia frater</tp:taxon-name></italic> var. / <italic>coloradensis</italic> Putnam-Cramer / Schmidt and Anweiler 2014.”</p><p><italic><tp:taxon-name>Raphia pallula</tp:taxon-name></italic> - Holotype female [AMNH]. Type locality: Siskiyou Co., California [USA]. Published several months after <italic>coloradensis</italic> Putnam-Cramer, Edwards was apparently not aware of Putnam-Cramer’s name as it is not mentioned in his description.</p></tp:treatment-sec><tp:treatment-sec sec-type="Diagnosis and description"><title>Diagnosis and description.</title><p>Within the range of <italic>coloradensis</italic>, specimens identical to the typical boreal <italic><tp:taxon-name>Raphia frater frater</tp:taxon-name></italic> are often present; in the most arid parts of the range of <italic>coloradensis</italic> in the southern Great Basin, <italic>coloradensis</italic> is more consistently pale ochre yellow with obsolete transverse lines and diffuse black costal/reniform blotches, overall very similar to <italic>elbea</italic>, but with less pronounced costal and reniform dark patches. Average forewing length is 14.9 mm (<italic>n</italic> = 9) in males, 16.8 mm in females (<italic>n</italic> = 6).</p></tp:treatment-sec><tp:treatment-sec sec-type="Biology and distribution"><title>Biology and distribution.</title><p>This subspecies occurs from southernmost British Columbia / Alberta to New Mexico, Utah, and California. It is most commonly associated <!--PageBreak-->with riparian, low-elevation habitats. Northern populations fly from late May to July in a single generation. Flight dates spanning from May into August in the Great Basin and Southern Rocky mountain region indicate a second or partial second generation.</p></tp:treatment-sec><tp:treatment-sec sec-type="Remarks"><title>Remarks.</title><p><italic><tp:taxon-name>Raphia frater coloradensis</tp:taxon-name></italic> is the most weakly-differentiated subspecies, and may simply be an ecologically induced phenotype of <italic><tp:taxon-name>Raphia frater frater</tp:taxon-name></italic> that occurs in the warmer, drier regions of the West. Several populations, spanning a large geographical area, have been identified that exhibit a large range of phenotypic variation, as discussed above in the ‘Morphology’ section. Specimens from Siskiyou Co., California and the east slope of the northern Sierra Nevada (Sierra Co.) are phenotypically very similar to Great Basin <italic>coloradensis</italic>, and we therefore treat <italic>pallula</italic> as a junior subjective synonym. DNA barcodes of two specimens from the northern Sierra Nevada (Sierra Co.) belonged to the <italic>frater-coloradensis-abrupta</italic> haplogroup (<xref ref-type="fig" rid="F4">Fig. 4</xref>).</p></tp:treatment-sec><tp:treatment-sec><!--Section generated to contain objects referenced in tp:taxon-treatment.--><fig id="F1" position="float" orientation="portrait"><label>Figure 1.</label><caption><p>Geographic distribution and phenotypic variation of <italic><tp:taxon-name>Raphia frater</tp:taxon-name></italic> subspecies. Circles indicate specimens examined during this study: green – subsp. <italic>piazzi</italic>; pink – subsp. <italic>abrupta</italic>; black – subsp. <italic>frater</italic>; blue – subsp. <italic>coloradensis</italic>; yellow – subsp. <italic>cinderella</italic>. Multi-coloured circles indicate transitional populations and/or phenotypically intermediate specimens between respective subspecies. <bold>a</bold> <italic><tp:taxon-name>Raphia frater piazzi</tp:taxon-name></italic> (Zavallo Co., TX) <bold>b</bold> <italic><tp:taxon-name>Raphia frater abrupta</tp:taxon-name></italic> (Oktibeha Co., MS) <bold>c</bold> <italic><tp:taxon-name>Raphia frater abrupta</tp:taxon-name></italic> (Cottle Co., TX) <bold>d</bold> <italic><tp:taxon-name>Raphia frater abrupta</tp:taxon-name></italic> (Cottle Co., TX) <bold>e</bold> <italic><tp:taxon-name>Raphia frater abrupta</tp:taxon-name></italic> (Montgomery Co., MD) <bold>f, g</bold> <italic><tp:taxon-name>Raphia frater frater</tp:taxon-name></italic> (Edmunston, NB) <bold>h</bold> <italic><tp:taxon-name>Raphia frater abrupta</tp:taxon-name></italic> – <italic>frater</italic> intermediate (Anne Arundel Co., MD) <bold>i</bold> <italic><tp:taxon-name>Raphia frater abrupta</tp:taxon-name></italic> – <italic>frater</italic> – <italic>coloradensis</italic> intermediate from highly variable population in Cherry Co., NE <bold>j</bold> <italic><tp:taxon-name>Raphia frater coloradensis</tp:taxon-name></italic> (Alamosa Co., CO) <bold>k</bold> <italic><tp:taxon-name>Raphia frater coloradensis</tp:taxon-name></italic> (Milk River valley, AB) <bold>l</bold> <italic><tp:taxon-name>Raphia frater coloradensis</tp:taxon-name></italic> (Sanpete Co., UT) <bold>m</bold> <italic><tp:taxon-name>Raphia frater coloradensis</tp:taxon-name></italic> (Elko Co., NV) <bold>n</bold> <italic><tp:taxon-name>Raphia frater cinderella</tp:taxon-name></italic> (Ventura Co., CA) <bold>o, p</bold> <italic><tp:taxon-name>Raphia frater coloradensis</tp:taxon-name></italic> – <italic>frater</italic> intermediates (Chelan Co., WA) <bold>q</bold> <italic><tp:taxon-name>Raphia frater elbea</tp:taxon-name></italic> (Cochise Co., AZ) <bold>r</bold> <italic><tp:taxon-name>Raphia frater elbea</tp:taxon-name></italic> (San Juan Co., UT) <bold>s</bold> <italic><tp:taxon-name>Raphia frater elbea</tp:taxon-name></italic> (Santa Cruz Co., AZ). All specimens are males.</p></caption><graphic xmlns:xlink="http://www.w3.org/1999/xlink" xlink:href="zookeys-421-091-g001.jpg" position="float" orientation="portrait" xlink:type="simple"/></fig><fig id="F3" position="float" orientation="portrait"><label>Figure 3.</label><caption><p>Distribution of <italic><tp:taxon-name>Raphia frater</tp:taxon-name></italic> subspecies (circles) relative to range of <italic><tp:taxon-name>Populus</tp:taxon-name></italic> species (coloured shading) in western North America. Half-circles represent transitional populations and/or phenotypically intermediate specimens. Ranges for <italic><tp:taxon-name>Populus trichocarpa</tp:taxon-name></italic> + <italic><tp:taxon-name>Populus balsamifera</tp:taxon-name></italic> and <italic><tp:taxon-name>Populus angustifolia</tp:taxon-name></italic> + <italic><tp:taxon-name>Populus deltoides</tp:taxon-name></italic> are combined, with both <italic><tp:taxon-name>Populus balsamifera</tp:taxon-name></italic> and <italic><tp:taxon-name>Populus deltoides</tp:taxon-name></italic> occuring in Alberta – Montana (upper right). <italic><tp:taxon-name>Populus</tp:taxon-name></italic> ranges adapted from <xref ref-type="bibr" rid="B44">USGS (2013)</xref>.</p></caption><graphic xmlns:xlink="http://www.w3.org/1999/xlink" xlink:href="zookeys-421-091-g003.jpg" position="float" orientation="portrait" xlink:type="simple"/></fig><fig id="F4" position="float" orientation="portrait"><label>Figure 4.</label><caption><p>Neighbour-joining tree and associated sampling sites of mtDNA barcode haplotypes in <italic><tp:taxon-name>Raphia frater</tp:taxon-name></italic>. Haplogroup colour corresponds to that of sampling sites. Subspecies assignment based on morphology and sample size is indicated for each haplogroup. Width of triangles is proportional to number of haplotypes, height represents maximum divergence within haplogroup.</p></caption><graphic xmlns:xlink="http://www.w3.org/1999/xlink" xlink:href="zookeys-421-091-g004.jpg" position="float" orientation="portrait" xlink:type="simple"/></fig></tp:treatment-sec><ref-list><ref id="B44"><mixed-citation xmlns:xlink="http://www.w3.org/1999/xlink" xlink:type="simple"><institution xlink:type="simple">USGS</institution> (<year>2013</year>) <source>Digital Representations of Tree Species Range Maps from “Atlas of United States Trees” by Elbert L.  Little, Jr. (and other publications)</source>. <ext-link ext-link-type="uri" xlink:href="http://esp.cr.usgs.gov/data/little/" xlink:type="simple">http://esp.cr.usgs.gov/data/little/</ext-link><date-in-citation content-type="access-date">[accessed 10 November 2010]</date-in-citation></mixed-citation></ref><ref id="B4"><mixed-citation xmlns:xlink="http://www.w3.org/1999/xlink" xlink:type="simple"><person-group><name name-style="western"><surname>Brown</surname><given-names>FM</given-names></name></person-group> (<year>1966</year>) <article-title>David Bruce (1833–1903) and other entomological collectors in Colorado.</article-title><source>Journal of the New York Entomological Society</source><volume>74</volume>: <fpage>126</fpage>–<lpage>133</lpage>.</mixed-citation></ref></ref-list></tp:taxon-treatment>
