# Supplementary material for: Taxonomy and biogeography of the Nearctic Raphia Hübner (Lepidoptera, Noctuidae, Raphiinae)
Source: Zookeys. 2014 Jun 27;(421):91–113. doi: 10.3897/zookeys.421.7517 (PMC4109472; doi:10.3897/zookeys.421.7517)
Supplement: XML Treatment for Raphia frater cinderella [file zookeys.421.7517-treatment7.xml]

<!DOCTYPE tp:taxon-treatment
  PUBLIC "-//TaxonX//DTD Taxonomic Treatment Publishing DTD v0 20100105//EN" "tax-treatment-NSO.dtd">
<tp:taxon-treatment xmlns:tp="http://www.plazi.org/taxpub"><tp:treatment-meta><kwd-group><label>Taxon classification</label><kwd><named-content content-type="kingdom">Animalia</named-content></kwd><kwd><named-content content-type="order">Lepidoptera</named-content></kwd><kwd><named-content content-type="family">Noctuidae</named-content></kwd></kwd-group><mixed-citation publication-type="journal"><person-group><name><surname>Schmidt</surname><given-names>B. Christian</given-names></name><name><surname>Anweiler</surname><given-names>Gary G.</given-names></name></person-group><article-title>Taxonomy and biogeography of the Nearctic <italic>Raphia</italic> Hübner (Lepidoptera, Noctuidae, Raphiinae)</article-title><source>Zookeys</source><day>27</day><month>6</month><year>2014</year><volume>2014</volume><issue>421</issue><fpage>91</fpage><lpage>113</lpage><pub-id pub-id-type="doi">10.3897/zookeys.421.7517</pub-id></mixed-citation></tp:treatment-meta><tp:nomenclature><tp:taxon-name>
                        <tp:taxon-name-part taxon-name-part-type="genus">Raphia</tp:taxon-name-part>
                        <tp:taxon-name-part taxon-name-part-type="species">frater</tp:taxon-name-part>
                        <tp:taxon-name-part taxon-name-part-type="subspecies">cinderella</tp:taxon-name-part>
                    </tp:taxon-name><tp:taxon-authority>Smith</tp:taxon-authority><tp:taxon-status xmlns:xlink="http://www.w3.org/1999/xlink" xlink:type="simple">stat. n.</tp:taxon-status><xref ref-type="fig" rid="F1">Figs 1n</xref><xref ref-type="fig" rid="F3">, 3</xref><tp:nomenclature-citation-list><tp:nomenclature-citation><tp:taxon-name>Raphia cinderella</tp:taxon-name><comment> Smith, 1903.</comment></tp:nomenclature-citation></tp:nomenclature-citation-list></tp:nomenclature><tp:treatment-sec sec-type="Type material"><title>Type material.</title><p>A male lectotype was designated by <xref ref-type="bibr" rid="B45">Todd (1982)</xref> [AMNH]. Type locality: Los Angeles Co., Cal. [California, USA].</p></tp:treatment-sec><tp:treatment-sec sec-type="Diagnosis and description"><title>Diagnosis and description.</title><p><italic><tp:taxon-name>Raphia frater cinderella</tp:taxon-name></italic> is a Californian subspecies that is similar in size and colour to <italic><tp:taxon-name>Raphia frater coloradensis</tp:taxon-name></italic>, but with a more diffuse, poorly contrasting forewing pattern that usually lacks the pronouncedly darker reniform and costal dark patches. The forewing ground colour is also pale powdery grey, not pale ochre as it often is in <italic>coloradensis</italic>. The two taxa appear to intergrade in the Siskiyous and northern Sierra Nevada.</p></tp:treatment-sec><tp:treatment-sec sec-type="Biology and distribution"><title>Biology and distribution.</title><p>The range of this subspecies is restricted to central and southern California west of the Sierra Nevada. Fremont Cottonwood and willows are the most likely larval hosts, although records specific to this subspecies are lacking. Most collection dates are from June; Records from Stanislaus Co. for April - May and July may indicate a second generation.</p></tp:treatment-sec><tp:treatment-sec><!--Section generated to contain objects referenced in tp:taxon-treatment.--><fig id="F1" position="float" orientation="portrait"><label>Figure 1.</label><caption><p>Geographic distribution and phenotypic variation of <italic><tp:taxon-name>Raphia frater</tp:taxon-name></italic> subspecies. Circles indicate specimens examined during this study: green – subsp. <italic>piazzi</italic>; pink – subsp. <italic>abrupta</italic>; black – subsp. <italic>frater</italic>; blue – subsp. <italic>coloradensis</italic>; yellow – subsp. <italic>cinderella</italic>. Multi-coloured circles indicate transitional populations and/or phenotypically intermediate specimens between respective subspecies. <bold>a</bold> <italic><tp:taxon-name>Raphia frater piazzi</tp:taxon-name></italic> (Zavallo Co., TX) <bold>b</bold> <italic><tp:taxon-name>Raphia frater abrupta</tp:taxon-name></italic> (Oktibeha Co., MS) <bold>c</bold> <italic><tp:taxon-name>Raphia frater abrupta</tp:taxon-name></italic> (Cottle Co., TX) <bold>d</bold> <italic><tp:taxon-name>Raphia frater abrupta</tp:taxon-name></italic> (Cottle Co., TX) <bold>e</bold> <italic><tp:taxon-name>Raphia frater abrupta</tp:taxon-name></italic> (Montgomery Co., MD) <bold>f, g</bold> <italic><tp:taxon-name>Raphia frater frater</tp:taxon-name></italic> (Edmunston, NB) <bold>h</bold> <italic><tp:taxon-name>Raphia frater abrupta</tp:taxon-name></italic> – <italic>frater</italic> intermediate (Anne Arundel Co., MD) <bold>i</bold> <italic><tp:taxon-name>Raphia frater abrupta</tp:taxon-name></italic> – <italic>frater</italic> – <italic>coloradensis</italic> intermediate from highly variable population in Cherry Co., NE <bold>j</bold> <italic><tp:taxon-name>Raphia frater coloradensis</tp:taxon-name></italic> (Alamosa Co., CO) <bold>k</bold> <italic><tp:taxon-name>Raphia frater coloradensis</tp:taxon-name></italic> (Milk River valley, AB) <bold>l</bold> <italic><tp:taxon-name>Raphia frater coloradensis</tp:taxon-name></italic> (Sanpete Co., UT) <bold>m</bold> <italic><tp:taxon-name>Raphia frater coloradensis</tp:taxon-name></italic> (Elko Co., NV) <bold>n</bold> <italic><tp:taxon-name>Raphia frater cinderella</tp:taxon-name></italic> (Ventura Co., CA) <bold>o, p</bold> <italic><tp:taxon-name>Raphia frater coloradensis</tp:taxon-name></italic> – <italic>frater</italic> intermediates (Chelan Co., WA) <bold>q</bold> <italic><tp:taxon-name>Raphia frater elbea</tp:taxon-name></italic> (Cochise Co., AZ) <bold>r</bold> <italic><tp:taxon-name>Raphia frater elbea</tp:taxon-name></italic> (San Juan Co., UT) <bold>s</bold> <italic><tp:taxon-name>Raphia frater elbea</tp:taxon-name></italic> (Santa Cruz Co., AZ). All specimens are males.</p></caption><graphic xmlns:xlink="http://www.w3.org/1999/xlink" xlink:href="zookeys-421-091-g001.jpg" position="float" orientation="portrait" xlink:type="simple"/></fig><fig id="F3" position="float" orientation="portrait"><label>Figure 3.</label><caption><p>Distribution of <italic><tp:taxon-name>Raphia frater</tp:taxon-name></italic> subspecies (circles) relative to range of <italic><tp:taxon-name>Populus</tp:taxon-name></italic> species (coloured shading) in western North America. Half-circles represent transitional populations and/or phenotypically intermediate specimens. Ranges for <italic><tp:taxon-name>Populus trichocarpa</tp:taxon-name></italic> + <italic><tp:taxon-name>Populus balsamifera</tp:taxon-name></italic> and <italic><tp:taxon-name>Populus angustifolia</tp:taxon-name></italic> + <italic><tp:taxon-name>Populus deltoides</tp:taxon-name></italic> are combined, with both <italic><tp:taxon-name>Populus balsamifera</tp:taxon-name></italic> and <italic><tp:taxon-name>Populus deltoides</tp:taxon-name></italic> occuring in Alberta – Montana (upper right). <italic><tp:taxon-name>Populus</tp:taxon-name></italic> ranges adapted from <xref ref-type="bibr" rid="B44">USGS (2013)</xref>.</p></caption><graphic xmlns:xlink="http://www.w3.org/1999/xlink" xlink:href="zookeys-421-091-g003.jpg" position="float" orientation="portrait" xlink:type="simple"/></fig></tp:treatment-sec><ref-list><ref id="B44"><mixed-citation xmlns:xlink="http://www.w3.org/1999/xlink" xlink:type="simple"><institution xlink:type="simple">USGS</institution> (<year>2013</year>) <source>Digital Representations of Tree Species Range Maps from “Atlas of United States Trees” by Elbert L.  Little, Jr. (and other publications)</source>. <ext-link ext-link-type="uri" xlink:href="http://esp.cr.usgs.gov/data/little/" xlink:type="simple">http://esp.cr.usgs.gov/data/little/</ext-link><date-in-citation content-type="access-date">[accessed 10 November 2010]</date-in-citation></mixed-citation></ref><ref id="B45"><mixed-citation xmlns:xlink="http://www.w3.org/1999/xlink" xlink:type="simple"><person-group><name name-style="western"><surname>Todd</surname><given-names>EL</given-names></name></person-group> (<year>1982</year>) <article-title>The noctuid type material of J. B. Smith (Lepidoptera).</article-title><source>United States Department of Agriculture Technical Bulletin</source><volume>1645</volume>: <fpage>1</fpage>–<lpage>228</lpage>.</mixed-citation></ref></ref-list></tp:taxon-treatment>
