# Supplementary material for: Taxonomy and biogeography of the Nearctic Raphia Hübner (Lepidoptera, Noctuidae, Raphiinae)
Source: Zookeys. 2014 Jun 27;(421):91–113. doi: 10.3897/zookeys.421.7517 (PMC4109472; doi:10.3897/zookeys.421.7517)
Supplement: XML Treatment for Raphia frater elbea [file zookeys.421.7517-treatment8.xml]

<!DOCTYPE tp:taxon-treatment
  PUBLIC "-//TaxonX//DTD Taxonomic Treatment Publishing DTD v0 20100105//EN" "tax-treatment-NSO.dtd">
<tp:taxon-treatment xmlns:tp="http://www.plazi.org/taxpub"><tp:treatment-meta><kwd-group><label>Taxon classification</label><kwd><named-content content-type="kingdom">Animalia</named-content></kwd><kwd><named-content content-type="order">Lepidoptera</named-content></kwd><kwd><named-content content-type="family">Noctuidae</named-content></kwd></kwd-group><mixed-citation publication-type="journal"><person-group><name><surname>Schmidt</surname><given-names>B. Christian</given-names></name><name><surname>Anweiler</surname><given-names>Gary G.</given-names></name></person-group><article-title>Taxonomy and biogeography of the Nearctic <italic>Raphia</italic> Hübner (Lepidoptera, Noctuidae, Raphiinae)</article-title><source>Zookeys</source><day>27</day><month>6</month><year>2014</year><volume>2014</volume><issue>421</issue><fpage>91</fpage><lpage>113</lpage><pub-id pub-id-type="doi">10.3897/zookeys.421.7517</pub-id></mixed-citation></tp:treatment-meta><tp:nomenclature><tp:taxon-name>
                        <tp:taxon-name-part taxon-name-part-type="genus">Raphia</tp:taxon-name-part>
                        <tp:taxon-name-part taxon-name-part-type="species">frater</tp:taxon-name-part>
                        <tp:taxon-name-part taxon-name-part-type="subspecies">elbea</tp:taxon-name-part>
                    </tp:taxon-name><tp:taxon-authority>Smith</tp:taxon-authority><tp:taxon-status xmlns:xlink="http://www.w3.org/1999/xlink" xlink:type="simple">stat. n.</tp:taxon-status><xref ref-type="fig" rid="F1">Figs 1q–s</xref><xref ref-type="fig" rid="F3">, 3</xref><tp:nomenclature-citation-list><tp:nomenclature-citation><tp:taxon-name>Raphia elbea</tp:taxon-name><comment> Smith, 1908</comment></tp:nomenclature-citation></tp:nomenclature-citation-list></tp:nomenclature><tp:treatment-sec sec-type="Type material"><title>Type material.</title><p>A male lectotype was designated by <xref ref-type="bibr" rid="B45">Todd (1982)</xref> [AMNH]. Type locality: Deming, [Luna Co.,], New Mexico [USA].</p></tp:treatment-sec><tp:treatment-sec sec-type="Diagnosis and description"><title>Diagnosis and description.</title><!--PageBreak--><p><italic><tp:taxon-name>Raphia frater elbea</tp:taxon-name></italic> is most similar to the pale yellowish-ochre forms of <italic><tp:taxon-name>Raphia frater coloradensis</tp:taxon-name></italic>, but differ from that subspecies in having both the costal and reniform dark patches more prominent; when present, the black medio-anal patch is also darker and more elongate; additionally, <italic><tp:taxon-name>Raphia frater elbea</tp:taxon-name></italic> appears to exhibit a unique, divergent mtDNA haplotype group.</p></tp:treatment-sec><tp:treatment-sec sec-type="Biology and distribution"><title>Biology and distribution.</title><p>This subspecies occurs from southeastern Utah and western New Mexico southward through Arizona into northern Mexico. In southeastern Arizona it occurs in riparian areas in association with the larval host, <italic><tp:taxon-name>Populus fremonti</tp:taxon-name></italic>. Flight records are from February to October, with most being from March to May and August to September, indicating at least two generations annually.</p></tp:treatment-sec><tp:treatment-sec><!--Section generated to contain objects referenced in tp:taxon-treatment.--><fig id="F1" position="float" orientation="portrait"><label>Figure 1.</label><caption><p>Geographic distribution and phenotypic variation of <italic><tp:taxon-name>Raphia frater</tp:taxon-name></italic> subspecies. Circles indicate specimens examined during this study: green – subsp. <italic>piazzi</italic>; pink – subsp. <italic>abrupta</italic>; black – subsp. <italic>frater</italic>; blue – subsp. <italic>coloradensis</italic>; yellow – subsp. <italic>cinderella</italic>. Multi-coloured circles indicate transitional populations and/or phenotypically intermediate specimens between respective subspecies. <bold>a</bold> <italic><tp:taxon-name>Raphia frater piazzi</tp:taxon-name></italic> (Zavallo Co., TX) <bold>b</bold> <italic><tp:taxon-name>Raphia frater abrupta</tp:taxon-name></italic> (Oktibeha Co., MS) <bold>c</bold> <italic><tp:taxon-name>Raphia frater abrupta</tp:taxon-name></italic> (Cottle Co., TX) <bold>d</bold> <italic><tp:taxon-name>Raphia frater abrupta</tp:taxon-name></italic> (Cottle Co., TX) <bold>e</bold> <italic><tp:taxon-name>Raphia frater abrupta</tp:taxon-name></italic> (Montgomery Co., MD) <bold>f, g</bold> <italic><tp:taxon-name>Raphia frater frater</tp:taxon-name></italic> (Edmunston, NB) <bold>h</bold> <italic><tp:taxon-name>Raphia frater abrupta</tp:taxon-name></italic> – <italic>frater</italic> intermediate (Anne Arundel Co., MD) <bold>i</bold> <italic><tp:taxon-name>Raphia frater abrupta</tp:taxon-name></italic> – <italic>frater</italic> – <italic>coloradensis</italic> intermediate from highly variable population in Cherry Co., NE <bold>j</bold> <italic><tp:taxon-name>Raphia frater coloradensis</tp:taxon-name></italic> (Alamosa Co., CO) <bold>k</bold> <italic><tp:taxon-name>Raphia frater coloradensis</tp:taxon-name></italic> (Milk River valley, AB) <bold>l</bold> <italic><tp:taxon-name>Raphia frater coloradensis</tp:taxon-name></italic> (Sanpete Co., UT) <bold>m</bold> <italic><tp:taxon-name>Raphia frater coloradensis</tp:taxon-name></italic> (Elko Co., NV) <bold>n</bold> <italic><tp:taxon-name>Raphia frater cinderella</tp:taxon-name></italic> (Ventura Co., CA) <bold>o, p</bold> <italic><tp:taxon-name>Raphia frater coloradensis</tp:taxon-name></italic> – <italic>frater</italic> intermediates (Chelan Co., WA) <bold>q</bold> <italic><tp:taxon-name>Raphia frater elbea</tp:taxon-name></italic> (Cochise Co., AZ) <bold>r</bold> <italic><tp:taxon-name>Raphia frater elbea</tp:taxon-name></italic> (San Juan Co., UT) <bold>s</bold> <italic><tp:taxon-name>Raphia frater elbea</tp:taxon-name></italic> (Santa Cruz Co., AZ). All specimens are males.</p></caption><graphic xmlns:xlink="http://www.w3.org/1999/xlink" xlink:href="zookeys-421-091-g001.jpg" position="float" orientation="portrait" xlink:type="simple"/></fig><fig id="F3" position="float" orientation="portrait"><label>Figure 3.</label><caption><p>Distribution of <italic><tp:taxon-name>Raphia frater</tp:taxon-name></italic> subspecies (circles) relative to range of <italic><tp:taxon-name>Populus</tp:taxon-name></italic> species (coloured shading) in western North America. Half-circles represent transitional populations and/or phenotypically intermediate specimens. Ranges for <italic><tp:taxon-name>Populus trichocarpa</tp:taxon-name></italic> + <italic><tp:taxon-name>Populus balsamifera</tp:taxon-name></italic> and <italic><tp:taxon-name>Populus angustifolia</tp:taxon-name></italic> + <italic><tp:taxon-name>Populus deltoides</tp:taxon-name></italic> are combined, with both <italic><tp:taxon-name>Populus balsamifera</tp:taxon-name></italic> and <italic><tp:taxon-name>Populus deltoides</tp:taxon-name></italic> occuring in Alberta – Montana (upper right). <italic><tp:taxon-name>Populus</tp:taxon-name></italic> ranges adapted from <xref ref-type="bibr" rid="B44">USGS (2013)</xref>.</p></caption><graphic xmlns:xlink="http://www.w3.org/1999/xlink" xlink:href="zookeys-421-091-g003.jpg" position="float" orientation="portrait" xlink:type="simple"/></fig></tp:treatment-sec><ref-list><ref id="B44"><mixed-citation xmlns:xlink="http://www.w3.org/1999/xlink" xlink:type="simple"><institution xlink:type="simple">USGS</institution> (<year>2013</year>) <source>Digital Representations of Tree Species Range Maps from “Atlas of United States Trees” by Elbert L.  Little, Jr. (and other publications)</source>. <ext-link ext-link-type="uri" xlink:href="http://esp.cr.usgs.gov/data/little/" xlink:type="simple">http://esp.cr.usgs.gov/data/little/</ext-link><date-in-citation content-type="access-date">[accessed 10 November 2010]</date-in-citation></mixed-citation></ref><ref id="B45"><mixed-citation xmlns:xlink="http://www.w3.org/1999/xlink" xlink:type="simple"><person-group><name name-style="western"><surname>Todd</surname><given-names>EL</given-names></name></person-group> (<year>1982</year>) <article-title>The noctuid type material of J. B. Smith (Lepidoptera).</article-title><source>United States Department of Agriculture Technical Bulletin</source><volume>1645</volume>: <fpage>1</fpage>–<lpage>228</lpage>.</mixed-citation></ref></ref-list></tp:taxon-treatment>
